# Supplementary material for: Therapeutic Potential of Gynostemma pentaphyllum Extract for Hair Health Enhancement: A Randomized, Double-Blind, Placebo-Controlled Clinical Trial
Source: Nutrients. 2025 Feb 21;17(5):767. doi: 10.3390/nu17050767 (PMC11901961; doi:10.3390/nu17050767)
Supplement: Supplementary file 1 [file nutrients-17-00767-s001.zip]

Archive with 1 entries (1 files):
- nutrients-3489159-supplementary.pdf
